# Supplementary material for: Molecular Surveillance and Whole Genomic Characterization of Bovine Rotavirus A G6P[1] Reveals Interspecies Reassortment with Human and Feline Strains in China
Source: Vet Sci. 2025 Aug 7;12(8):742. doi: 10.3390/vetsci12080742 (PMC12389768; doi:10.3390/vetsci12080742)
Supplement: Supplementary file 1 [file vetsci-12-00742-s001.zip]

Archive with 1 entries (1 files):
- vetsci-3755473-supplementary.pdf
